# Supplementary material for: Potential Distribution Prediction of Terminalia chebula Retz. in China Under Current and Future Climate Scenarios
Source: Ecol Evol. 2025 Jan 28;15(2):e70908. doi: 10.1002/ece3.70908 (PMC11775412; doi:10.1002/ece3.70908)
Supplement: Supplementary file 1 — Table S1. Species distribution sample points. [file ECE3-15-e70908-s001.xlsx]

## Sheet: HZ
Species	Longitude	Latitude
Terminalia_chebula	117.18	23.72
Terminalia_chebula	113.35	22.95
Terminalia_chebula	113.342	23.127
Terminalia_chebula	113.34	23.12
Terminalia_chebula	110.95	22.35
Terminalia_chebula	110.48	22.52
Terminalia_chebula	110.4	18.8
Terminalia_chebula	108.488	22.7582
Terminalia_chebula	108.48	22.75
Terminalia_chebula	108.311	22.6538
Terminalia_chebula	103.09	22.79
Terminalia_chebula	103.087	22.7922
Terminalia_chebula	102.929	24.7068
Terminalia_chebula	100.8	22.0107
Terminalia_chebula	100.791	22.0071
Terminalia_chebula	100.788	22.0022
Terminalia_chebula	100.13	24.45
Terminalia_chebula	99.93	24.58
Terminalia_chebula	99.9285	24.5804
Terminalia_chebula	99.92	24.6
Terminalia_chebula	99.5867	24.2928
Terminalia_chebula	99.4756	24.1961
Terminalia_chebula	99.4756	24.1961
Terminalia_chebula	99.4	23.55
Terminalia_chebula	99.25	24.03
Terminalia_chebula	99.1833	24.7333
Terminalia_chebula	99.1493	24.2946
Terminalia_chebula	99.1493	24.2927
Terminalia_chebula	99.1493	24.2927
Terminalia_chebula	99.1492	24.2946
Terminalia_chebula	99.1492	24.2926
Terminalia_chebula	99.1492	24.2947
Terminalia_chebula	99.1492	24.2946
Terminalia_chebula	99.1492	24.2943
Terminalia_chebula	99.1491	24.2941
Terminalia_chebula	99.1491	24.2945
Terminalia_chebula	99.149	24.2948
Terminalia_chebula	99.1489	24.2947
Terminalia_chebula	99.1487	24.2925
Terminalia_chebula	99.1485	24.2926
Terminalia_chebula	99.1484	24.2926
Terminalia_chebula	99.1463	24.2919
Terminalia_chebula	99.1462	24.292
Terminalia_chebula	99.1461	24.2918
Terminalia_chebula	99.1461	24.2917
Terminalia_chebula	99.1459	24.2915
Terminalia_chebula	99.1459	24.2914
Terminalia_chebula	99.1459	24.2915
Terminalia_chebula	99.1458	24.2915
Terminalia_chebula	99.1449	24.2911
Terminalia_chebula	99.1448	24.2909
Terminalia_chebula	99.1448	24.2893
Terminalia_chebula	99.1448	24.291
Terminalia_chebula	99.1447	24.2892
Terminalia_chebula	99.1446	24.289
Terminalia_chebula	99.1446	24.2884
Terminalia_chebula	99.1446	24.2884
Terminalia_chebula	99.0684	24.2175
Terminalia_chebula	99.0683	24.2185
Terminalia_chebula	99.0683	24.217
Terminalia_chebula	99.0681	24.2168
Terminalia_chebula	99.068	24.2169
Terminalia_chebula	99.0648	24.2185
Terminalia_chebula	99.0628	24.2176
Terminalia_chebula	99.0625	24.2175
Terminalia_chebula	99.0625	24.2176
Terminalia_chebula	99.0625	24.2178
Terminalia_chebula	99.0623	24.2291
Terminalia_chebula	99.0615	24.2182
Terminalia_chebula	99.0613	24.2182
Terminalia_chebula	99.0612	24.2184
Terminalia_chebula	99.0608	24.2179
Terminalia_chebula	99.0606	24.2178
Terminalia_chebula	99.0606	24.2177
Terminalia_chebula	99.0605	24.2179
Terminalia_chebula	99.0585	24.2185
Terminalia_chebula	99.0577	24.2175
Terminalia_chebula	98.9711	25.3375
Terminalia_chebula	98.9653	24.4187
Terminalia_chebula	98.9651	24.4188
Terminalia_chebula	98.9651	24.7555
Terminalia_chebula	98.9651	24.4186
Terminalia_chebula	98.9648	24.4193
Terminalia_chebula	98.9648	24.7555
Terminalia_chebula	98.9647	24.751
Terminalia_chebula	98.9647	24.7549
Terminalia_chebula	98.9646	24.7547
Terminalia_chebula	98.9645	24.7513
Terminalia_chebula	98.9644	24.7515
Terminalia_chebula	98.9641	24.7532
Terminalia_chebula	98.9641	24.7531
Terminalia_chebula	98.9641	24.7538
Terminalia_chebula	98.964	24.754
Terminalia_chebula	98.964	24.7533
Terminalia_chebula	98.964	24.7539
Terminalia_chebula	98.9639	24.7538
Terminalia_chebula	98.9639	24.7542
Terminalia_chebula	98.9639	24.7536
Terminalia_chebula	98.9639	24.7539
Terminalia_chebula	98.9638	24.7532
Terminalia_chebula	98.9638	24.754
Terminalia_chebula	98.9637	24.7538
Terminalia_chebula	98.9637	24.7535
Terminalia_chebula	98.9637	24.7543
Terminalia_chebula	98.9636	24.753
Terminalia_chebula	98.9636	24.7535
Terminalia_chebula	98.9633	24.7524
Terminalia_chebula	98.963	24.7634
Terminalia_chebula	98.9628	24.7634
Terminalia_chebula	98.9626	24.7633
Terminalia_chebula	98.9625	24.4176
Terminalia_chebula	98.9624	24.4174
Terminalia_chebula	98.9621	24.7644
Terminalia_chebula	98.9619	24.7642
Terminalia_chebula	98.9619	24.764
Terminalia_chebula	98.9582	24.76
Terminalia_chebula	98.9523	24.4094
Terminalia_chebula	98.9521	24.4091
Terminalia_chebula	98.9521	24.4088
Terminalia_chebula	98.952	24.4087
Terminalia_chebula	98.952	24.4082
Terminalia_chebula	98.9519	24.4081
Terminalia_chebula	98.9513	24.4096
Terminalia_chebula	98.9503	24.4085
Terminalia_chebula	98.9501	24.412
Terminalia_chebula	98.95	24.4117
Terminalia_chebula	98.9493	24.4136
Terminalia_chebula	98.949	24.4134
Terminalia_chebula	98.9489	24.4134
Terminalia_chebula	98.9475	24.4135
Terminalia_chebula	98.9473	24.4133
Terminalia_chebula	98.9449	24.4092
Terminalia_chebula	98.9449	24.4063
Terminalia_chebula	98.9437	24.4199
Terminalia_chebula	98.9436	24.4202
Terminalia_chebula	98.9435	24.4199
Terminalia_chebula	98.9421	24.4232
Terminalia_chebula	98.9421	24.4235
Terminalia_chebula	98.9419	24.4237
Terminalia_chebula	98.9359	24.4139
Terminalia_chebula	98.9358	24.4137
Terminalia_chebula	98.8914	24.7858
Terminalia_chebula	98.8909	24.7855
Terminalia_chebula	98.8859	24.783
Terminalia_chebula	98.8855	24.7819
Terminalia_chebula	98.8855	24.7819
Terminalia_chebula	98.8841	24.7843
Terminalia_chebula	98.8837	24.7897
Terminalia_chebula	98.8832	24.7902
Terminalia_chebula	98.8832	24.7829
Terminalia_chebula	98.8832	24.7839
Terminalia_chebula	98.8831	24.7829
Terminalia_chebula	98.883	24.7839
Terminalia_chebula	98.883	24.7831
Terminalia_chebula	98.883	24.7836
Terminalia_chebula	98.8829	24.7886
Terminalia_chebula	98.8829	24.784
Terminalia_chebula	98.8829	24.7833
Terminalia_chebula	98.8828	24.7844
Terminalia_chebula	98.8821	24.7901
Terminalia_chebula	98.8818	24.7838
Terminalia_chebula	98.8817	24.7841
Terminalia_chebula	98.8816	24.7838
Terminalia_chebula	98.8816	24.7898
Terminalia_chebula	98.8815	24.7839
Terminalia_chebula	98.8814	24.7839
Terminalia_chebula	98.8813	24.7831
Terminalia_chebula	98.8813	24.7832
Terminalia_chebula	98.8813	24.7839
Terminalia_chebula	98.8812	24.7839
Terminalia_chebula	98.8807	24.7934
Terminalia_chebula	98.87	25.78
Terminalia_chebula	98.8664	25.7833
Terminalia_chebula	98.8521	25.1905
Terminalia_chebula	98.8521	25.1905
Terminalia_chebula	98.8488	25.2859
Terminalia_chebula	98.8481	25.1561
Terminalia_chebula	98.848	25.1559
Terminalia_chebula	98.8479	25.156
Terminalia_chebula	98.8476	25.2858
Terminalia_chebula	98.8471	25.1805
Terminalia_chebula	98.847	25.1559
Terminalia_chebula	98.847	25.1539
Terminalia_chebula	98.8469	25.1541
Terminalia_chebula	98.8461	25.1531
Terminalia_chebula	98.846	25.1529
Terminalia_chebula	98.8448	25.2859
Terminalia_chebula	98.8446	25.2859
Terminalia_chebula	98.8436	25.1401
Terminalia_chebula	98.8433	25.184
Terminalia_chebula	98.8433	25.184
Terminalia_chebula	98.8431	25.1842
Terminalia_chebula	98.8423	25.1832
Terminalia_chebula	98.8423	25.1829
Terminalia_chebula	98.8423	25.1831
Terminalia_chebula	98.8423	25.1833
Terminalia_chebula	98.8421	25.1831
Terminalia_chebula	98.8421	25.1829
Terminalia_chebula	98.8408	25.1798
Terminalia_chebula	98.8408	25.1796
Terminalia_chebula	98.8408	25.1796
Terminalia_chebula	98.8401	25.2848
Terminalia_chebula	98.8399	25.285
Terminalia_chebula	98.8395	25.2848
Terminalia_chebula	98.8395	25.2846
Terminalia_chebula	98.8394	25.2844
Terminalia_chebula	98.8394	25.2843
Terminalia_chebula	98.8393	25.2845
Terminalia_chebula	98.8386	25.18
Terminalia_chebula	98.8386	25.18
Terminalia_chebula	98.838	25.1801
Terminalia_chebula	98.8377	25.1806
Terminalia_chebula	98.8376	25.1814
Terminalia_chebula	98.8373	25.1815
Terminalia_chebula	98.8347	25.3017
Terminalia_chebula	98.8341	24.1748
Terminalia_chebula	98.8337	24.173
Terminalia_chebula	98.8335	24.1732
Terminalia_chebula	98.8334	24.1738
Terminalia_chebula	98.8333	24.1732
Terminalia_chebula	98.8331	24.1732
Terminalia_chebula	98.8328	24.1729
Terminalia_chebula	98.8327	24.1713
Terminalia_chebula	98.8326	24.1733
Terminalia_chebula	98.8321	24.1708
Terminalia_chebula	98.8319	24.1712
Terminalia_chebula	98.8317	24.1733
Terminalia_chebula	98.8316	24.1715
Terminalia_chebula	98.8316	24.1715
Terminalia_chebula	98.8316	24.1725
Terminalia_chebula	98.8316	24.1707
Terminalia_chebula	98.8315	24.1712
Terminalia_chebula	98.8314	24.1724
Terminalia_chebula	98.8314	24.1724
Terminalia_chebula	98.8314	24.1724
Terminalia_chebula	98.8313	24.1712
Terminalia_chebula	98.8311	24.1726
Terminalia_chebula	98.8311	24.1712
Terminalia_chebula	98.8311	24.1708
Terminalia_chebula	98.8308	24.1729
Terminalia_chebula	98.8308	24.1713
Terminalia_chebula	98.8308	24.1727
Terminalia_chebula	98.8308	24.1744
Terminalia_chebula	98.8305	24.1713
Terminalia_chebula	98.8304	24.1723
Terminalia_chebula	98.8303	24.1714
Terminalia_chebula	98.83	25.27
Terminalia_chebula	98.83	23.78
Terminalia_chebula	98.83	23.76
Terminalia_chebula	98.826	24.1735
Terminalia_chebula	98.8253	25.2675
Terminalia_chebula	98.8253	24.1665
Terminalia_chebula	98.8252	23.7633
Terminalia_chebula	98.8252	24.1667
Terminalia_chebula	98.825	24.1665
Terminalia_chebula	98.825	24.1667
Terminalia_chebula	98.8248	24.1668
Terminalia_chebula	98.8248	24.1668
Terminalia_chebula	98.8247	24.1663
Terminalia_chebula	98.8245	24.1699
Terminalia_chebula	98.8243	24.1673
Terminalia_chebula	98.8242	24.1706
Terminalia_chebula	98.8242	24.1697
Terminalia_chebula	98.8241	24.1694
Terminalia_chebula	98.8241	24.1683
Terminalia_chebula	98.824	24.1685
Terminalia_chebula	98.824	24.168
Terminalia_chebula	98.8238	24.1683
Terminalia_chebula	98.8238	24.1686
Terminalia_chebula	98.8237	24.1702
Terminalia_chebula	98.8237	24.1706
Terminalia_chebula	98.8236	24.169
Terminalia_chebula	98.8234	24.1696
Terminalia_chebula	98.8234	24.1696
Terminalia_chebula	98.8231	24.1692
Terminalia_chebula	98.8225	24.1682
Terminalia_chebula	98.8225	24.1682
Terminalia_chebula	98.8224	24.1692
Terminalia_chebula	98.8224	24.1704
Terminalia_chebula	98.8222	24.1705
Terminalia_chebula	98.8216	24.1669
Terminalia_chebula	98.8167	25.9833
Terminalia_chebula	98.8165	24.1677
Terminalia_chebula	98.69	24.59
Terminalia_chebula	98.6892	24.5867
Terminalia_chebula	98.68	24.58
Terminalia_chebula	98.0572	24.1578
Terminalia_chebula	97.9833	24.2167
Terminalia_chebula	97.85	24.02
Terminalia_chebula	97.7	24.75
Terminalia_chebula	97.6667	23.8667
Terminalia_chebula	97.55	24.7333
