# Supplementary material for: Potential Distribution Prediction of Terminalia chebula Retz. in China Under Current and Future Climate Scenarios
Source: Ecol Evol. 2025 Jan 28;15(2):e70908. doi: 10.1002/ece3.70908 (PMC11775412; doi:10.1002/ece3.70908)
Supplement: Supplementary file 2 — Table S2. Modeling environment variables for potential geographic distribution of T. chebula . [file ECE3-15-e70908-s002.xlsx]

## Sheet: Sheet1
Abbreviation	Environmental variables	Unit
bio1	Annual mean temperature	℃
bio2	Mean diurnal range	℃
bio3	Isothermality	/
bio4	Temperature seasonality	/
bio5	Max temperature of warmest month	℃
bio6	Min temperature of coldest month	℃
bio7	Temperature annual range	℃
bio8	Mean temperature of wettest quarter	℃
bio9	Mean temperature of driest quarter	℃
bio10	Mean temperature of warmest quarter	℃
bio11	Mean temperature of coldest quarter	℃
bio12	Annual precipitation	mm
bio13	Precipitation of wettest month	mm
bio14	Precipitation of driest month	mm
bio15	Precipitation seasonality	/
bio16	Precipitation of wettest quarter	mm
bio17	Precipitation of driest quarter	mm
bio18	Precipitation of warmest quarter	mm
bio19	Precipitation of coldest quarter	mm
